# Supplementary material for: Multi-Channel Cellytics for Rapid and Cost-Effective Monitoring of Leukocyte Activation
Source: Biosensors (Basel). 2025 Feb 24;15(3):143. doi: 10.3390/bios15030143 (PMC11940678; doi:10.3390/bios15030143)
Supplement: Supplementary file 1 [file biosensors-15-00143-s001.zip]

Archive with 1 entries (1 files):
- biosensors-3428289-supplementary.pdf
